# Supplementary material for: The microbiome’s fiber degradation profile and its relationship with the host diet
Source: BMC Biol. 2022 Dec 5;20:266. doi: 10.1186/s12915-022-01461-6 (PMC9721016; doi:10.1186/s12915-022-01461-6)
Supplement: Supplementary file 1 — Additional file 1: Supplementary Table S1. Annotation of DFs to the set of bonds they contain. [file 12915_2022_1461_MOESM1_ESM.xlsx]

## Sheet: Sheet1
Fiber	Main bond	side chain bonds
Inulin	Fru b2-1 Fru
Levan	Fru b2-6 Fru
Beta-glucan	Glu b1-3 Glu Glu b1-4 Glu Glu b1-6 Glu
Xylan	Xyl b1-4 Xyl
Glucomannan	Man b1-4 Man Man b1-4 Gal
Galctomannan	Man b1-4 Man	Man a1-6 Gal
Arabinoxylan	Xyl b1-4 Xyl	Xyl a1-2 Araf Xyl a1-3 Araf
Galactooligosacchride	Gal b1-3 Gal Gal b1-4 Gal Gal b1-6 Gal
Cellulose	Glu b1-4 Glu
Mannan	Man b1-4 Man
Arbinan	Araf a1-5 Araf	Araf a1-2 Araf Araf a1-3 Araf
Arabinogalactan 1	Gal b1-4 Gal	Aeaf a1-5 Araf Gal a1-3 Araf
Arabinogalactan 2	Gal b1-3 Gal	Araf a1-5 Araf Gal a1-3 Araf Gal b1-6 Gal Gal b1-6 GlcA
Dextran	Gal a1-6 Gal	Gal a1-3 Gal
Chitin	GlcNAc b1-4 GlcNAc
RH1	LrhA a1-2 GalA LrhA a1-4 GalA	Araf a1-5 Araf Araf a1-2 Araf Araf a1-3 Araf Gal a1-3 Araf Gal b1-4 Gal Gal b1-4 LrhA
Carageenan	Gal b1-3 Gal Gal a1-4 Gal
Galactoglucomannan	Man b1-4 Man Man b1-4 Gal	Man a1-6 Gal Man a1-2 Gal Man a1-3 Gal
Alginate	ManA n1-4 ManA LGulA a1-4 ManA
Xanthan	Gal b1-4 Gal	Man a1-3 Gal Man b1-2 GlcA Man b1-4 GlcA
