# Supplementary material for: The microbiome’s fiber degradation profile and its relationship with the host diet
Source: BMC Biol. 2022 Dec 5;20:266. doi: 10.1186/s12915-022-01461-6 (PMC9721016; doi:10.1186/s12915-022-01461-6)
Supplement: Supplementary file 2 — Additional file 2: Supplementary Table S2. Annotation of enzymes to the set of bonds they break down. [file 12915_2022_1461_MOESM2_ESM.xlsx]

## Sheet: Sheet1
EC number	Enzyme Name	Linkages Broken
3.2.1.1	alpha-amylase	Glc a1-4 Glc
3.2.1.10	oligo-1,6-glucosidase	Glc a1-6 Glc
3.2.1.100	mannan 1,4-mannobiosidase	Man b1-4 Man
3.2.1.101	mannan endo-1,6-alpha-mannosidase	Man a1-6 Man
3.2.1.102	blood-group-substance endo-1,4-beta-galactosidase	Gal b1-4 Gal
3.2.1.103	keratan-sulfate endo-1,4-β-galactosidase	Gal b1-4 Gal
3.2.1.106	mannosyl-oligosaccharide glucosidase	man a1-2 glu
3.2.1.11	dextranase	Glc a1-6 Glc
3.2.1.113	mannosyl-oligosaccharide 1,2-alpha-mannosidase	Man a1-2 Man
3.2.1.114	mannosyl-oligosaccharide 1,3-1,6-alpha-mannosidase	Man a1-3 Man#Man a1-6 Man
3.2.1.121	polymannuronate hydrolase	ManA b1-4 ManA
3.2.1.122	maltose-6‚Ä≤-phosphate glucosidase	Glc z$-$ R
3.2.1.123	endoglycosylceramidase	Glc b1- Cer
3.2.1.129	endo-alpha-sialidase	Neu a2-8 Neu#Neu5Ac a2-8 Neu#Neu a2-8 Neu5Ac#Neu5Ac a2-8 Neu5Ac
3.2.1.130	glycoprotein endo-alpha-1,2-mannosidase	Man a1-2 Man
3.2.1.131	xylan alpha-1,2-glucuronosidase	GlcA4Me a1-2 Xyl
3.2.1.132	chitosanase	GlcN b1-4 GlcN#GlcNAc b1-4 GlcN#GlcN b1-4 GlcNAc
3.2.1.133	glucan 1,4-alpha-maltohydrolase	Glc a1-4 Glc
3.2.1.135	neopullulanase	Glc a1-6 Glc
3.2.1.136	glucuronoarabinoxylan endo-1,4-beta-xylanase	Xyl b1-4 R
3.2.1.139	alpha-glucuronidase	GlcA a$-$ R
3.2.1.14	chitinase	GlcNAc b1-4 GlcNAc
3.2.1.141	4-alpha-D-{(1‚Üí4)-alpha-D-glucano}trehalose trehalohydrolase	Glc a1-4 Glc
3.2.1.142	limit dextrinase	Glc a1-6 Glc
3.2.1.145	galactan 1,3-beta-galactosidase	Gal b1-3 Gal
3.2.1.15	polygalacturonase	GalA a1-4 GalA
3.2.1.150	oligoxyloglucan reducing-end-specific cellobiohydrolase	Glc b1-4 Glc
3.2.1.151	xyloglucan-specific endo-beta-1,4-glucanase	Glc b1-4 Glc
3.2.1.152	mannosylglycoprotein endo-beta-mannosidase	Man b1-4 GlcNAc
3.2.1.154	fructan beta-(2,6)-fructosidase	Fru b2-6 Fru
3.2.1.155	xyloglucan-specific exo-beta-1,4-glucanase	Glc b1-4 Glc
3.2.1.156	oligosaccharide reducing-end xylanase	Xyl b1-4 Xyl
3.2.1.157	Œπ-carrageenase	Gal b1-4 3,6-Anhydro-Gal
3.2.1.158	alpha-agarase	L3,6-Anhydro-Gal a1-3 Gal
3.2.1.159	alpha-neoagaro-oligosaccharide hydrolase	L3,6-Anhydro-Gal a1-3 Gal
3.2.1.164	galactan endo-1,6-beta-galactosidase	Gal b1-6 Gal
3.2.1.165	exo-1,4-β-D-glucosaminidase	GlcNAc b1-4 GlcNAc
3.2.1.166	heparanase	GlcA b1-4 GlcN
3.2.1.169	protein¬†O-GlcNAcase	GlcNAc z1-3 Thr#GlcNAc z1-3 Ser#GlcNAc z1- Thr#GlcNAc z1- Ser
3.2.1.17	lysozyme	MurNAc b1-4 GlcNAc#GlcNAc b1-4 GlcNAc
3.2.1.171	Rhamnogalacturonan hydrolase	GalA a1-2 LRha
3.2.1.172	unsaturated rhamnogalacturonyl hydrolase	RH1
3.2.1.176	Cellulose 1,4-beta-cellobiosidase (reducing end)	Glc b1-4 Glc
3.2.1.177	Alpha-D-xyloside xylohydrolase	Xyl a1-6 Glc
3.2.1.178	Beta-porphyranase	Gal b1-4 LGal
3.2.1.181	galactan endo-β-1,3-galactanase	gal b1-3 Gal
3.2.1.185	non-reducing end β-L-arabinofuranosidase	LAraf b$-$ R
3.2.1.2	beta-amylase	Glc a1-4 Glc
3.2.1.20	oligoxyloglucan beta-glycosidase	Glc b1-4 Glc
3.2.1.20	alpha-glucosidase	Glc a1-4 Glc
3.2.1.21	beta-glucosidase	Glc b1-4 Glc
3.2.1.22	alpha-galactosidase	Gal a1-4 Gal#Gal a1-6 Man
3.2.1.23	β-D-galactoside galactohydrolase	gal b1-2 xyl
3.2.1.24	alpha-mannosidase	Man a1-$ Man
3.2.1.25	beta-mannosidase	Man b1-$ R
3.2.1.26	beta-fructofuranosidase	Fru b2-$ R
3.2.1.28	alpha,alpha-trehalase	Glc a1-1 Glc
3.2.1.3	glucan 1,4-alpha-glucosidase	Glc a1-4 Glc
3.2.1.31	beta-glucuronidase	GlcA b1-$ R
3.2.1.32	xylan endo-1,3-beta-xylosidase	Xyl b1-3 Xyl
3.2.1.33	amylo-alpha-1,6-glucosidase	Glc a1-6 Glc
3.2.1.35	hyaluronoglucosaminidase	GlcNAc b1-4 GlcA#GalNAc b1-4 GlcA
3.2.1.36	hyaluronoglucuronidase	GlcA b1-3 GlcNAc
3.2.1.37	xylan 1,4-beta-xylosidase	Xyl b1-4 Xyl
3.2.1.39	glucan endo-1,3-beta-D-glucosidase	Glc b1-3 Glc
3.2.1.4	cellulase	Glc b1-4 Glc
3.2.1.40	alpha-L-rhamnosidase	LRha a$-$ R
3.2.1.41	pullulanase	Glc a1-6 Glc
3.2.1.45	glucosylceramidase	Glc b1- Cer
3.2.1.46	galactosylceramidase	Gal b1- Cer
3.2.1.48	sucrose alpha-glucosidase	Fru b2-1 Glc#Glc a1-4 Glc
3.2.1.49	alpha-N-acetylgalactosaminidase	GalNAc a1- Thr#GalNAc a1- Ser
3.2.1.50	alpha-N-acetylglucosaminidase	GlcNAc a$-$ R
3.2.1.51	alpha-L-fucosidase	LFuc a$-$ R
3.2.1.53	beta-N-acetylgalactosaminidase	GalNAc b$-$ R
3.2.1.54	cyclomaltodextrinase	Glc a1-4 Glc
3.2.1.55	alpha-N-arabinofuranosidase	LAraf a$-$ R
3.2.1.57	isopullulanase	Glc a1-4 Glc
3.2.1.58	glucan 1,3-beta-glucosidase	Glc b1-3 Glc
3.2.1.59	glucan endo-1,3-alpha-glucosidase	Glc a1-3 Glc
3.2.1.6	endo-1,3(4)-beta-glucanase	Glc b1-3 Glc#Glc b1-4 Glc
3.2.1.60	glucan 1,4-alpha-maltotetraohydrolase	Glc a1-4 Glc
3.2.1.63	1,2-alpha-L-fucosidase	LFuc a1-2 Gal
3.2.1.64	2,6-beta-fructan 6-levanbiohydrolase	Fru b2-6 Fru
3.2.1.65	levanase	Fru b2-6 Fru
3.2.1.67	galacturan 1,4-alpha-galacturonidase	GalA a1-4 GalA
3.2.1.68	isoamylase	Glc a1-6 Glc
3.2.1.7	inulinase	Fru b2-1 Fru
3.2.1.70	glucan 1,6-alpha-glucosidase	Glc a1-6 Glc
3.2.1.72	xylan 1,3-beta-xylosidase	Xyl b1-3 Xyl
3.2.1.73	licheninase	Glc b1-4 Glc
3.2.1.74	glucan 1,4-beta-glucosidase	Glc b1-4 Glc
3.2.1.75	glucan endo-1,6-beta-glucosidase	Glc b1-6 Glc
3.2.1.78	mannan endo-1,4-beta-mannosidase	Man b1-4 Man#Man b1-4 Gal#Man b1-4 Glc
3.2.1.8	endo-1,4-beta-xylanase	Xyl b1-4 Xyl
3.2.1.80	fructan beta-fructosidase	Fru b2-1 Fru#Fru b2-6 Fru
3.2.1.81	beta-agarase	Gal b1-4 L3,6-Anhydro-Gal
3.2.1.82	exo-poly-alpha-galacturonosidase	GalA a1-4 GalA
3.2.1.83	kappa-carrageenase	Gal b1-4 3,6-Anhydro-Gal
3.2.1.84	glucan 1,3-alpha-glucosidase	Glc a1-3 Glc
3.2.1.85	6-phospho-beta-galactosidase	Gal b$-$ R
3.2.1.86	6-phospho-beta-glucosidase	Glc b$-$ R
3.2.1.89	arabinogalactan endo-1,4-beta-galactosidase	Gal b1-4 Gal
3.2.1.91	cellulose 1,4-beta-cellobiosidase	Glc b1-4 Glc
3.2.1.94	glucan 1,6-alpha-isomaltosidase	Glc a1-6 Glc
3.2.1.96	mannosyl-glycoprotein endo-beta-N-acetylglucosaminidase	GlcNAc b1-4 GlcNAc
3.2.1.97	glycopeptide alpha-N-acetylgalactosaminidase	GalNAc a1- Thr#GalNAc a1- Ser
3.2.1.98	glucan 1,4-alpha-maltohexaosidase	Glc a1-4 Glc
3.2.1.99	arabinan endo-1,5-alpha-L-arabinosidase	Ara a1-5 Ara
4.2.2.1	hyaluronate lyase	GalNAc b1-4 GlcA
4.2.2.10	pectin lyase	GalA a1-4 $
4.2.2.11	guluronate-specific alginate lyase,	GlcA $-$ R
4.2.2.12	xanthan lyase,	ManA b1-4 GlcA
4.2.2.14	glucuronan lyase	GlcA b1-4 GlcA
4.2.2.15	anhydrosialidase	Fru b2-6 Fru
4.2.2.16	levan fructotransferase (DFA-IV-forming)	Fru b2-1 Fru
4.2.2.17	inulin fructotransferase (DFA-I-forming)	Fru b2-1 Fru
4.2.2.18	inulin fructotransferase (DFA-III-forming)
4.2.2.19	chondroitin B lyase (not in CAZy)	GalNAc b1-4 LIdoA#GalNAc b1-4 GlcA
4.2.2.2	pectate lyase	GalA a1-4 $
4.2.2.20	chondroitin-sulfate-ABC endolyase	GalNAc b1-4 GlcA#GalNAc b1-4 LIdoA
4.2.2.21	chondroitin-sulfate-ABC exolyase	GalNAc b1-4 GlcA
4.2.2.22	pectate trisaccharide-lyase
4.2.2.23	rhamnogalacturonan endolyase	LrhA a1-4 GalA
4.2.2.24	rhamnogalacturonan exolyase	LrhA a1-4 GalA
4.2.2.6	oligogalacturonide lyase	GalA a$-$ GalA
4.2.2.7	heparin lyase	LIdoA a1-4 GlcN#GlcA a1-4 GlcN
4.2.2.8	heparin-sulfate lyase	LIdoA a1-4 GlcN#GlcA a1-4 GlcN
4.2.2.9	pectate disaccharide-lyase
